# Supplementary material for: Toxicity Assessment of 6-Deoxytetrodotoxin by Mouse Bioassay and Its Distribution in Pufferfish
Source: Mar Drugs. 2026 Jul 18;24(7):250. doi: 10.3390/md24070250 (PMC13412326; doi:10.3390/md24070250)
Supplement: Supplementary file 1 [file marinedrugs-24-00250-s001.zip]

Archive with 1 entries (1 files):
- marinedrugs-4416142-supplementary.pdf
